# Supplementary material for: Defined Microbial Communities Modulate Polyphenol Transformation and Quality of Kombucha Across Different Tea Substrates
Source: Foods. 2026 May 28;15(11):1897. doi: 10.3390/foods15111897 (PMC13256360; doi:10.3390/foods15111897)
Supplement: Supplementary file 1 [file foods-15-01897-s001.zip]

Archive with 1 entries (1 files):
- foods-4311590-supplementary.pdf
